# Supplementary material for: The relation between inflammatory biomarkers and drug pharmacokinetics in the critically ill patients: a scoping review
Source: Crit Care. 2024 Nov 19;28:376. doi: 10.1186/s13054-024-05150-4 (PMC11577668; doi:10.1186/s13054-024-05150-4)
Supplement: Supplementary file 3 — Additional file 3. [file 13054_2024_5150_MOESM3_ESM.xlsx]

## Sheet: Sheet1
Absorption	Type	Drug	Time	Patient	Number	Age	Severity of illness	Creatinine clearance	RRT	Biomarker	Range	Parameter	Relationship	Methods	influence on concentration	Recommendations
	Antiplatelet agents	Prasugrel[38]	2017	Adults	23	52 (IQR 47–57)	SOFA Score: 6.5 (IQR 4–10)	NA	Na	CRP	128 (IQR 89–164) (mg/l)	Prasugrel active metabolites concentration	Negative	Spearman correlations	inflammation will lower prasugrel active metabolite	For patients with higher inflammation, choose other antiplatets drugs might suggested
	Antibiotic	Tobramycin[39]	2011	Adults	100	66 (IQR 55.5–75)	SOFA Score: 9 (IQR 7 to 11)	Creatinine (μmol/L) 98.5 (IQR 71.0 to 133.3)	NA	CRP	26.0 (IQR 3.0 to 160.6) (mg/l)	Tobramycin concentration	Positive	binary logistic regression analysis	Inflammation will increase the systematic tobramycin exposure	Close monitor the tobramycin is recommended during high inflammation
Distribution	Type	Drug	Time	Patient	Number	Age	Severity of illness	Creatinine clearance	RRT	Biomarker	Range	Parameter	Relationship	Methods	influence on concentration	Recommendations
Lipophilic	Antibiotic	Chloramphenicol[64]	2000	Children	30	14.4 ± 15.0	NA	creatinine (g/dL) 0.47 ± 0.10	NA	WBC	9.79 ± 3.71 (SD) (103/mm3)	Vd/F	Positive	regression models	high WBC may lower the Cmax	More study is needed
Hydrophilic	Antibiotic	Amikacin[60]	2022	Adult	21	58.8±12.9	NA	eGFR (mL/min) 73.9±27.1	0	ESR	53 (IQR 33.1-77.3) (mm/hour)	Vd	Positive	linear regression analysis	high WBC may lower the Cmax	Higher loading dose is recommended for amikacin
Hydrophilic	Antibiotic	Temocillin[61]	2022	Adult	37	56 [36-80]	SOFA Score: 9.93 ± 3.32	eGFR (mL/min) 43.9 ± 34.6	NA	CRP	ICU group: 179 (range 50.9–550) (mg/L)	Protein binding	Negative	regression models	High CRP will have higher free unbound concentration	TDM is recommended for temocillin
Lipophilic	Antifungal	Amphotericin B[63]	2007	Adult	21	64.7 ± 12.5	SOFA Score: 7.0 (IQR 6.0)	eCLCR (mL/min) 74 (IQR 72)	5	CRP	NA	Peritoneal concentration	Negative	Pearson's correlation	High CRP will have lower peritoneal concentration	For peritoneal fungal infection, peritoneal administration or using other drugs are recommended
Hydrophilic	Antibiotic	Meropenem[62]	2022	Adult	51	56 (45–65)	NA	Cockcroft-Gault eGFR (mL/min) 147 (108–214)	NA	IL-6	4855 (IQR 273–5000) (pg/mL)	CSF concentration	Positive	PopPK*	high IL-6 will have high CSF concentration	TDM is recommended for meropenem
Lipophilic	Analgesics	Morphine[65]	2017	Adult	16	open surgery 77 [71 – 84]	NA	NA	NA	IL-6	Plasma_IL-6: open surgery 105 (IQR 40-256); endovascular surgery 29 (IQR 16-70) (pg/mL); CSF_IL-6: open surgery 79 (IQR 26-133); endovascular surgery16 (IQR 9-80) (pg/mL)	CSF morphine metabolites concentration	Positive	Pearson’s correlation	high IL-6 will have higher morphine metabolites conentration	TDM is recommended for morphine
Lipophilic	Analgesics	Morphine[66]	2009	Adult	33	51.6 ±15.6	APACHE II score: 16.8±6.5	NA	NA	IL-6	NA	CSF morphine metabolites concentration	Positive	regression models	CSF IL-6 correlate with higher morphine metabolites	TDM is recommended for morphine
Lipophilic	Antineoplastic agent	Imatinib[59]	2021	Adult	134	65 (IQR 58–72)	NA	eGFR (ml/min/1.73 m2) 87.5 (IQR 75–90)	NA	AAG and CRP	AAG: 1.96 (IQR 1.6–2.3) (g/L); CRP: 110 (IQR 63–171) (mg/L)	V	Positive	PopPK	High AAG have high imatinib Cmax; High CRP have high imatinib Cmax	TDM is recommended for imatinib
Metabolism	Type	Drug	Time	Patient	Number	Age	Severity of illness	Creatinine clearance	RRT	Biomarker	Range	Parameter	Relationship	Methods	influence on concentration	Recommendations
	Antibiotic	Chloramphenicol[64]	2000	Children	30	14.4 ± 15.0	NA	creatinine (g/dL) 0.47 ± 0.10	NA	WBC	9.79 ± 3.71 (SD) (103/mm3)	CL	Positive	regression models	High WBC will may have lower drug exposure	More study is needed
	Corticosteroid	Dexamethasone[119]	2023	Adult	18	63.5 (27–74)	NA	Creatinine (μmol/L): 92.5 (33–272)	NA	CRP	20 (range 0.6–449) (mg/L)	CL	Negative	PopPK	High CRP will have higher dexamethasone concentration	More study is needed
	Antipsychotic	Haloperidol[101]	2022	Adult	22	67 (48–77)	APACHE III score: 81 (76–99)	Creatinine(μmol/L):130 (32–401)	NA	CRP	171 (range 4.1–368) (mg/L)	CL	Negative	PopPK	High CRP will have higher haloperidol concentration	More study is needed
	Antineoplastic agent	Imatinib[59]	2021	Adult	134	65 (IQR 58–72)	NA	eGFR (ml/min/1.73 m2) 87.5 (IQR 75–90)	NA	AAG and CRP	AAG: 1.96 (IQR 1.6–2.3) (g/L); CRP: 110 (IQR 63–171) (mg/L)	CL	Positive	PopPK	High AAG have high Imatinib AUC; High CRP have high Imatinib AUC	More study is needed
	Antiretroviral	Lopinavir[120]	2020	Adult	92	60 (IQR 32–85)	NA	eGFR (ml/min/1.73m2) 84 (IQR 57–98)	NA	CRP	65 (IQR 36–113) (mg/L)	Plasma concentrations	Positive	Mann-Whitney U test	High CRP will have higher lopinavir concentration	Lower the lopinavir dosing is recommended for patients under high inflammation
	Benzodiazepine	Midazolam[121]	2022	Adult	38	65 (25–76)	SOFA score: 9 (0–16)	Creatinine (µmol/L) 96 (33–593)	0	IL-6	109 (range 2–5987) (pg/mL)	CL	Negative	PopPK	High IL-6 will have higher midazolam concentration	More study is needed for PD
	Benzodiazepine	Midazolam[122]	2016	Neonate and children	83	(month) 5.1 (0.02–202)	Number of failing organs: 2 (0–5)	NA	NA	CRP	32 (ramge 0.3–385) (mg/L)	CL	Negative	PopPK	High CRP will have higher midazolam concentration	More study is needed for PD
	Benzodiazepine	Midazolam[123]	2022	Adult	48	62 (IQR 10.5)	NA	NA	NA	CRP	113.6 (mg/L)	α-hydroxymidazolam/midazolam plasma ratio	Negative	Generalized linear mixed models	High CRP will have lower midazolam metabolite concentration and CYP3A activity	More study is needed for PD
	Benzodiazepine	Midazolam[124]	2018	Children and adult	136	NA	NA	NA	NA	CRP	NA	CL	Negative	PopPK	High CRP will have higher midazolam concentration	More study is needed for PD
	Benzodiazepine	Midazolam[125]	2022	Children	54	1.075 (0.08–16)	NA	Creatinine (μmol/L): 26.7 (15.5–282)	NA	CRP	37.5 (range 5–306) (mg/L)	CL	Negative	PopPK	High CRP will have higher midazolam concentration	More study is needed for PD
	Barbiturate	Pentobarbital[126]	2023	Neonates and children	45	14 (IQR: 1.9–16)	NA	eGFR (mL/min/1.73m2): 79 (IQR 55–105)	NA	CRP	193 (IQR 75–295) (mg/L)	CL	Negative	PopPK	High CRP will indicate high Pentobarbital concentration	More study is needed for PD
	Analgesic	Tramadol[102]	2021	Adult	47	67 (IQR 59–73)	NA	Creatinine (μmol/L):66 (55–80); 80 (47–152.5)	NA	ChE	Normal 6,171 (IQR 4777–6635); Low: 3230 (IQR 2837.5–2766.5) (U L−1)	N-demethyltramadol AUC	Negative	Mann-Whitney U test	systemic inflammation associated with higher tramadol metabolites	More study is needed for PD
	Antifungal	Voriconazole[127]	2019	Adult	33	55.3 ±12.6	SOFA score:8.5 (IQR 6‐10)	NA	0	CRP	NA	Plasma concentration	Positive	multivariate logistic regression	CRP value >100 mg/L associated with voriconazole concentrations >5.5 mg/dL	Lower the voriconazole dosing is recommended for patients under high inflammation
	Antifungal	Voriconazole[128]	2016	Adult	7	60 (IQR 40–66)	NA	NA	NA	CRP	NA	Plasma concentration	Positive	linear mixed model	Higher CRP were associated with higher trough concentration	Lower the voriconazole dosing is recommended for patients under high inflammation
	Antifungal	Voriconazole[129]	2023	Adult	50	65.5 (IQR 60.0–73.75)	NA	NA	NA	CRP and PCT	CRP: 73.6 (IQR 35.2–166.1) (mg/dL); PCT: 0.38 (IQR 0.10–1.03) (ng/mL)	Voriconazole metabolites	Negative	ROC curve analysis	CRP value > 114.6 mg/L was associated with Cmin > 3 mg/L; PCT value > 0.3 ng/mL was associated with Cmin > 3 mg/L	Lower the voriconazole dosing is recommended for patients under high inflammation
	Antifungal	Voriconazole[130]	2023	Adult	9	54.14±17.86	NA	NA	NA	CRP	103.79±83.72 (SD) (mg/L)	Plasma concentration	Positive	Pearson correlation;ROC curve analysis	Higher CRP were associated with higher trough concentration	Lower the voriconazole dosing is recommended for patients under high inflammation
	Antifungal	Voriconazole[131]	2023	Adult	15	52 (19–73)	NA	NA	NA	CRP	91 (range 0.3–434) (mg/L)	CL	Negative	PopPK	Higher CRP were associated with higher trough concentration	Lower the voriconazole dosing is recommended for patients under high inflammation
	Anticonvulsant	Phenytoin[132]	1997	Adult	9	(17-48)	APACHEII: 15	NA	NA	IL-6	11.4 ± 186.0 pg/ml	maximum velocity (Vmax) of phenytoin metabolism	Negative	Pearson correlation	High levels of IL-6 associated with high phenytoin concentration	More study is needed for PD
Excretion	Type	Drug	Time	Patient	Number	Age	Severity of illness	Creatinine clearance	RRT	Biomarker	Range	Parameter	Relationship	Methods	influence on concentration	Recommendations
	Antifungal	Flucytosine[152]	2000	Adult	53	NA	NA	NA	NA	Thrombocyte nadir	NA	CL	Positive	linear regression analysis	Thrombocyte nadir are negatively correlated with drug exposure	More study is needed for PD
	Antibiotic	Linezolid[153]	2016	Adult	52	58 (28-84)	SOFA score: 11(2-21)	CrCl (ml/min): 81 (5–293)	16	Fibrinogen	(Range 2.6-24.4) (μmol/liter)	CL	Positive	PopPK	decrease fibrinogen is associated with linezolid concentration	More study is needed for PD
	Antibiotic	Meropenem[140]	2022	Adult	12	63 (38–76)	SOFA score: 8 (1–15)	CrCL (mL/min): 95.2 (53.2–357.3)	0	CRP	106.5 (12–383) (mg/L)	CL	Negative	PopPK	high CRP will indicate high meropenem concentration	Lower the meropenem dosing is recommended for patients under high inflammation
	Anticoagulants	Nadroparin[154]	2022	Adult	65	63.0 (IQR 53.0–69.7)	SOFA score: 6 (IQR 4–7)	eGFR,(ml/min) 93.2 (IQR76.0–109)	8	CRP, D-dimers	CRP 61.0 (IQR 32.5–101) (mg/L); D‐dimer 1.24 (IQR 0.85–2.18) (mg/L)	CL	Positive	PopPK	CRP and D-dimers will lead to decrease nadroparin; Corticosteroids will lead to increase nadroparin exposure	More study is needed for PD
	Antibiotic	Piperacillin[155]	2021	Adult	160	66 ± 22; 62 ± 14; 47 ± 10	NA	eGFR (ml/min/1.73 m2) 40.9 ± 26.7; 75.4 ± 51.8; 120.5 ± 70.5	NA	CRP and IL-6	CRP (range 11-605) (mg/L) IL-6 (range 4-35500) (pg/mL)	Plasma concentration	Positive	PopPK	High CRP will indicate toxic concentration while low might indicate subtherapeutic conentration; IL-6 low might indicate subtherapeutic concentration	Lower the meropenem dosing is recommended for patients under high inflammation
	Antibiotic	Vancomycin[156]	2022	Neonatal	52	post-natal age (days) 12.5 (IQR 7–23)	NA	Creatinine (μmol/l) 41.5 (IQR 32–59)	NA	CRP	13.5 (IQR 5–41.5) (mg/L)	Plasma concentration	Negative	Mann–Whitney U-test	systemic inflammation will lead to low vancomycin concentration	More study is needed
